# Supplementary material for: N-Acetyltransferase 10 represses Uqcr11 and Uqcrb independently of ac4C modification to promote heart regeneration
Source: Nat Commun. 2024 Mar 8;15:2137. doi: 10.1038/s41467-024-46458-7 (PMC10923914; doi:10.1038/s41467-024-46458-7)
Supplement: Supplementary file 4 — Source Data [file 41467_2024_46458_MOESM4_ESM.xlsx]

## Sheet: Figure 1b
	The sequencing raw data can be obtained as indicated in the Data Availability.

## Sheet: Figure 1c
	The sequencing raw data can be obtained as indicated in the Data Availability.

## Sheet: Figure 1d
	Category	Term	.-log10 (p value)	Count	Fold Enrichment
	KEGG_PATHWAY	ECM-receptor interaction	8.99666	16	7.90036
	KEGG_PATHWAY	Focal adhesion	7.36379	21	4.40817
	KEGG_PATHWAY	Protein digestion and absorption	7.08827	14	6.91281
	KEGG_PATHWAY	Amoebiasis	4.87136	13	4.828
	KEGG_PATHWAY	Staphylococcus aureus infection	3.89632	8	6.95232
	KEGG_PATHWAY	PI3K-Akt signaling pathway	3.39592	20	2.4759
	KEGG_PATHWAY	Protein processing in endoplasmic reticulum	2.79832	12	3.10371
	KEGG_PATHWAY	Phosphatidylinositol signaling system	2.78563	9	4.03163
	KEGG_PATHWAY	Platelet activation	2.51839	10	3.31694
	KEGG_PATHWAY	Complement and coagulation cascades	2.11497	7	4.00216
	KEGG_PATHWAY	Inositol phosphate metabolism	1.66388	6	3.72446
	KEGG_PATHWAY	Regulation of actin cytoskeleton	1.61733	11	2.244
	KEGG_PATHWAY	Osteoclast differentiation	1.59742	8	2.75886
	KEGG_PATHWAY	Pertussis	1.5711	6	3.52313
	KEGG_PATHWAY	Toll-like receptor signaling pathway	1.55334	7	3.01152
	KEGG_PATHWAY	T cell receptor signaling pathway	1.55334	7	3.01152
	KEGG_PATHWAY	Cardiac muscle contraction	1.50592	6	3.38587
	KEGG_PATHWAY	Herpes simplex infection	1.3096	10	2.08904
	KEGG_PATHWAY	Alzheimer's disease	1.29958	9	2.20942
	KEGG_PATHWAY	Leishmaniasis	1.23401	5	3.39469
	KEGG_PATHWAY	Porphyrin and chlorophyll metabolism	1.17606	4	4.23922
	KEGG_PATHWAY	mRNA surveillance pathway	1.16317	6	2.71575
	KEGG_PATHWAY	B cell receptor signaling pathway	1.11954	5	3.10371
	KEGG_PATHWAY	Phagosome	1.01288	8	2.03284

## Sheet: Figure 1e
	The sequencing raw data can be obtained as indicated in the Data Availability.

## Sheet: Figure 1f
	The sequencing raw data can be obtained as indicated in the Data Availability.

## Sheet: Figure 1g
	Category	Term	Fold Enrichment	Count	.-log10 (p value)
	KEGG_PATHWAY	Bacterial invasion of epithelial cells	2.82619	9	1.86723
	KEGG_PATHWAY	MAPK signaling pathway	1.75652	18	1.56953
	KEGG_PATHWAY	Tuberculosis	1.94836	14	1.56723
	KEGG_PATHWAY	Protein export	4.22304	5	1.5431
	KEGG_PATHWAY	Basal transcription factors	3.34004	6	1.49421
	KEGG_PATHWAY	Ribosome	2.02706	12	1.46854
	KEGG_PATHWAY	Fc gamma R-mediated phagocytosis	2.33273	8	1.26519
	KEGG_PATHWAY	Adherens junction	2.38133	7	1.14286
	KEGG_PATHWAY	Focal adhesion	1.65657	14	1.09814
	KEGG_PATHWAY	Spliceosome	1.84163	10	1.03551
	KEGG_PATHWAY	Regulation of actin cytoskeleton	1.60991	14	1.02559
	KEGG_PATHWAY	Vasopressin-regulated water reabsorption	2.8481	5	1.01697
	KEGG_PATHWAY	Rap1 signaling pathway	1.60239	14	1.01488

## Sheet: Figure 1h
	The sequencing raw data can be obtained as indicated in the Data Availability.

## Sheet: Figure 1i
	The sequencing raw data can be obtained as indicated in the Data Availability.

## Sheet: Figure 1j
	The sequencing raw data can be obtained as indicated in the Data Availability.

## Sheet: Figure 2a
	The sequencing raw data can be obtained as indicated in the Data Availability.

[truncated: 82 more sheets: Figure 2b, Figure 2c, Figure 2d, Figure 2e, Figure 2f, Figure 2g, Figure 2h, Figure 2i, Figure 3a, Figure 3b, Figure 3c, Figure 3d, Figure 3e, Figure 3f, Figure 3g, Figure 4a, Figure 4b, Figure 4c, Figure 4e, Figure 4f …]
